# Supplementary material for: EGFR-Targeted Extracellular Vesicles Potentiate Doxorubicin-Induced Apoptosis and Tumor Suppression in Colorectal Cancer
Source: Int J Mol Sci. 2026 Apr 21;27(8):3693. doi: 10.3390/ijms27083693 (PMC13116487; doi:10.3390/ijms27083693)
Supplement: Supplementary file 1 [file ijms-27-03693-s001.zip]

Archive with 2 entries (2 files):
- Supplementary Figure File_JHB.pdf
- Supplementary_ARRIVE_Checklist.pdf
